# Supplementary material for: PSFC: a Pathway Signal Flow Calculator App for Cytoscape
Source: F1000Res. 2017 Apr 3;4:480. Originally published 2015 Aug 5. [Version 2] doi: 10.12688/f1000research.6706.2 (PMC4706054; doi:10.12688/f1000research.6706.2)
Supplement: Supplementary file 3 [file f1000research-4-12210-s0000.tgz]

Archive with 1 entries (1 files):
- 788f68a7-316f-411f-a1b6-11bd6ca1f532.rar
