# Supplementary material for: PSFC: a Pathway Signal Flow Calculator App for Cytoscape
Source: F1000Res. 2017 Apr 3;4:480. Originally published 2015 Aug 5. [Version 2] doi: 10.12688/f1000research.6706.2 (PMC4706054; doi:10.12688/f1000research.6706.2)
Supplement: Supplementary file 4 [file f1000research-4-12210-s0001.tgz › d0dff0cf-a537-4e34-a16a-aec402774657.xml]

<?xml version="1.0" encoding="UTF-8" standalone="yes"?>
<graph id="253" label="loop_example" directed="1" cy:documentVersion="3.0" xmlns:dc="http://purl.org/dc/elements/1.1/" xmlns:xlink="http://www.w3.org/1999/xlink" xmlns:rdf="http://www.w3.org/1999/02/22-rdf-syntax-ns#" xmlns:cy="http://www.cytoscape.org" xmlns="http://www.cs.rpi.edu/XGMML">
  <att name="networkMetadata">
    <rdf:RDF>
      <rdf:Description rdf:about="http://www.cytoscape.org/">
        <dc:type>Protein-Protein Interaction</dc:type>
        <dc:description>N/A</dc:description>
        <dc:identifier>N/A</dc:identifier>
        <dc:date>2015-06-16 22:22:41</dc:date>
        <dc:title>loop_example</dc:title>
        <dc:source>http://www.cytoscape.org/</dc:source>
        <dc:format>Cytoscape-XGMML</dc:format>
      </rdf:Description>
    </rdf:RDF>
  </att>
  <att name="shared name" value="Network" type="string"/>
  <att name="name" value="loop_example" type="string"/>
  <att name="selected" value="1" type="boolean"/>
  <att name="__Annotations" type="list">
  </att>
  <graphics>
    <att name="NETWORK_BACKGROUND_PAINT" value="#FFFFFF" type="string"/>
    <att name="NETWORK_TITLE" value="loop_example" type="string"/>
    <att name="NETWORK_CENTER_Z_LOCATION" value="0.0" type="string"/>
    <att name="NETWORK_WIDTH" value="946.0" type="string"/>
    <att name="NETWORK_NODE_SELECTION" value="true" type="string"/>
    <att name="NETWORK_CENTER_Y_LOCATION" value="-26.842305559587352" type="string"/>
    <att name="NETWORK_DEPTH" value="0.0" type="string"/>
    <att name="NETWORK_EDGE_SELECTION" value="true" type="string"/>
    <att name="NETWORK_SCALE_FACTOR" value="1.3784210867380053" type="string"/>
    <att name="NETWORK_CENTER_X_LOCATION" value="-90.68346472833564" type="string"/>
    <att name="NETWORK_HEIGHT" value="389.0" type="string"/>
  </graphics>
  <node id="276" label="Node 4">
    <att name="shared name" value="Node 4" type="string"/>
    <att name="name" value="Node 4" type="string"/>
    <att name="selected" value="0" type="boolean"/>
    <att name="isExcludedFromPaths" value="0" type="boolean"/>
    <att name="value" value="1.0" type="real"/>
    <att name="psfc.level" value="3" type="integer"/>
    <att name="psf_l2" value="4.0" type="real"/>
    <att name="psf_l3" value="4.0" type="real"/>
    <att name="psf_l0" value="4.0" type="real"/>
    <att name="psf_l1" value="4.0" type="real"/>
    <att name="psf_final" value="4.0" type="real"/>
    <att name="isInPath" value="0" type="boolean" cy:hidden="1"/>
    <graphics fill="#FFFFFF" w="50.0" y="-57.0" z="0.0" h="30.0" type="ROUND_RECTANGLE" outline="#669900" width="2.0" x="-50.0">
      <att name="NODE_CUSTOMGRAPHICS_SIZE_7" value="0.0" type="string"/>
      <att name="NODE_NESTED_NETWORK_IMAGE_VISIBLE" value="true" type="string"/>
      <att name="NODE_CUSTOMGRAPHICS_POSITION_7" value="C,C,c,0.00,0.00" type="string"/>
      <att name="NODE_TOOLTIP" value="" type="string"/>
      <att name="NODE_DEPTH" value="0.0" type="string"/>
      <att name="NODE_CUSTOMGRAPHICS_POSITION_8" value="C,C,c,0.00,0.00" type="string"/>
      <att name="NODE_BORDER_TRANSPARENCY" value="255" type="string"/>
      <att name="NODE_CUSTOMGRAPHICS_3" value="org.cytoscape.ding.customgraphics.NullCustomGraphics,0,[ Remove Graphics ]," type="string"/>
      <att name="NODE_CUSTOMGRAPHICS_8" value="org.cytoscape.ding.customgraphics.NullCustomGraphics,0,[ Remove Graphics ]," type="string"/>
      <att name="NODE_CUSTOMGRAPHICS_POSITION_1" value="C,C,c,0.00,0.00" type="string"/>
      <att name="NODE_VISIBLE" value="true" type="string"/>
      <att name="NODE_LABEL_WIDTH" value="200.0" type="string"/>
      <att name="NODE_LABEL_COLOR" value="#000000" type="string"/>
      <att name="NODE_CUSTOMGRAPHICS_POSITION_4" value="C,C,c,0.00,0.00" type="string"/>
      <att name="NODE_BORDER_STROKE" value="SOLID" type="string"/>
      <att name="NODE_CUSTOMGRAPHICS_POSITION_2" value="C,C,c,0.00,0.00" type="string"/>
      <att name="NODE_SELECTED" value="false" type="string"/>
      <att name="NODE_CUSTOMGRAPHICS_POSITION_3" value="C,C,c,0.00,0.00" type="string"/>
      <att name="NODE_LABEL" value="Node 4" type="string"/>
      <att name="NODE_CUSTOMGRAPHICS_4" value="org.cytoscape.ding.customgraphics.NullCustomGraphics,0,[ Remove Graphics ]," type="string"/>
      <att name="NODE_CUSTOMGRAPHICS_SIZE_6" value="0.0" type="string"/>
      <att name="NODE_CUSTOMGRAPHICS_SIZE_2" value="0.0" type="string"/>
      <att name="NODE_LABEL_FONT_FACE" value="SansSerif.plain,plain,12" type="string"/>
      <att name="NODE_CUSTOMGRAPHICS_SIZE_3" value="0.0" type="string"/>
      <att name="NODE_CUSTOMGRAPHICS_SIZE_8" value="0.0" type="string"/>
      <att name="NODE_CUSTOMGRAPHICS_5" value="org.cytoscape.ding.customgraphics.NullCustomGraphics,0,[ Remove Graphics ]," type="string"/>
      <att name="NODE_CUSTOMGRAPHICS_7" value="org.cytoscape.ding.customgraphics.NullCustomGraphics,0,[ Remove Graphics ]," type="string"/>
      <att name="NODE_CUSTOMGRAPHICS_SIZE_5" value="0.0" type="string"/>
      <att name="NODE_LABEL_TRANSPARENCY" value="255" type="string"/>
      <att name="NODE_CUSTOMGRAPHICS_POSITION_9" value="C,C,c,0.00,0.00" type="string"/>
      <att name="NODE_CUSTOMGRAPHICS_2" value="org.cytoscape.ding.customgraphics.NullCustomGraphics,0,[ Remove Graphics ]," type="string"/>
      <att name="NODE_CUSTOMGRAPHICS_1" value="org.cytoscape.ding.customgraphics.NullCustomGraphics,0,[ Remove Graphics ]," type="string"/>
      <att name="NODE_CUSTOMGRAPHICS_SIZE_9" value="0.0" type="string"/>
      <att name="NODE_CUSTOMGRAPHICS_POSITION_6" value="C,C,c,0.00,0.00" type="string"/>
      <att name="NODE_CUSTOMGRAPHICS_6" value="org.cytoscape.ding.customgraphics.NullCustomGraphics,0,[ Remove Graphics ]," type="string"/>
      <att name="NODE_LABEL_FONT_SIZE" value="12" type="string"/>
      <att name="NODE_CUSTOMGRAPHICS_9" value="org.cytoscape.ding.customgraphics.NullCustomGraphics,0,[ Remove Graphics ]," type="string"/>
      <att name="NODE_TRANSPARENCY" value="255" type="string"/>
      <att name="NODE_SELECTED_PAINT" value="#FFFF00" type="string"/>
      <att name="NODE_CUSTOMGRAPHICS_POSITION_5" value="C,C,c,0.00,0.00" type="string"/>
      <att name="NODE_CUSTOMGRAPHICS_SIZE_4" value="0.0" type="string"/>
      <att name="NODE_LABEL_POSITION" value="C,C,c,0.00,0.00" type="string"/>
      <att name="NODE_CUSTOMGRAPHICS_SIZE_1" value="0.0" type="string"/>
    </graphics>
  </node>
  <node id="273" label="Node 3">
    <att name="shared name" value="Node 3" type="string"/>
    <att name="name" value="Node 3" type="string"/>
    <att name="selected" value="0" type="boolean"/>
    <att name="isExcludedFromPaths" value="0" type="boolean"/>
    <att name="value" value="1.0" type="real"/>
    <att name="psfc.level" value="2" type="integer"/>
    <att name="psf_l2" value="3.0" type="real"/>
    <att name="psf_l3" value="3.0" type="real"/>
    <att name="psf_l0" value="3.0" type="real"/>
    <att name="psf_l1" value="3.0" type="real"/>
    <att name="psf_final" value="3.0" type="real"/>
    <att name="isInPath" value="0" type="boolean" cy:hidden="1"/>
    <graphics fill="#FFFFFF" w="50.0" y="-57.0" z="0.0" h="30.0" type="ROUND_RECTANGLE" outline="#669900" width="2.0" x="-150.0">
      <att name="NODE_CUSTOMGRAPHICS_SIZE_7" value="0.0" type="string"/>
      <att name="NODE_NESTED_NETWORK_IMAGE_VISIBLE" value="true" type="string"/>
      <att name="NODE_CUSTOMGRAPHICS_POSITION_7" value="C,C,c,0.00,0.00" type="string"/>
      <att name="NODE_TOOLTIP" value="" type="string"/>
      <att name="NODE_DEPTH" value="0.0" type="string"/>
      <att name="NODE_CUSTOMGRAPHICS_POSITION_8" value="C,C,c,0.00,0.00" type="string"/>
      <att name="NODE_BORDER_TRANSPARENCY" value="255" type="string"/>
      <att name="NODE_CUSTOMGRAPHICS_3" value="org.cytoscape.ding.customgraphics.NullCustomGraphics,0,[ Remove Graphics ]," type="string"/>
      <att name="NODE_CUSTOMGRAPHICS_8" value="org.cytoscape.ding.customgraphics.NullCustomGraphics,0,[ Remove Graphics ]," type="string"/>
      <att name="NODE_CUSTOMGRAPHICS_POSITION_1" value="C,C,c,0.00,0.00" type="string"/>
      <att name="NODE_VISIBLE" value="true" type="string"/>
      <att name="NODE_LABEL_WIDTH" value="200.0" type="string"/>
      <att name="NODE_LABEL_COLOR" value="#000000" type="string"/>
      <att name="NODE_CUSTOMGRAPHICS_POSITION_4" value="C,C,c,0.00,0.00" type="string"/>
      <att name="NODE_BORDER_STROKE" value="SOLID" type="string"/>
      <att name="NODE_CUSTOMGRAPHICS_POSITION_2" value="C,C,c,0.00,0.00" type="string"/>
      <att name="NODE_SELECTED" value="false" type="string"/>
      <att name="NODE_CUSTOMGRAPHICS_POSITION_3" value="C,C,c,0.00,0.00" type="string"/>
      <att name="NODE_LABEL" value="Node 3" type="string"/>
      <att name="NODE_CUSTOMGRAPHICS_4" value="org.cytoscape.ding.customgraphics.NullCustomGraphics,0,[ Remove Graphics ]," type="string"/>
      <att name="NODE_CUSTOMGRAPHICS_SIZE_6" value="0.0" type="string"/>
      <att name="NODE_CUSTOMGRAPHICS_SIZE_2" value="0.0" type="string"/>
      <att name="NODE_LABEL_FONT_FACE" value="SansSerif.plain,plain,12" type="string"/>
      <att name="NODE_CUSTOMGRAPHICS_SIZE_3" value="0.0" type="string"/>
      <att name="NODE_CUSTOMGRAPHICS_SIZE_8" value="0.0" type="string"/>
      <att name="NODE_CUSTOMGRAPHICS_5" value="org.cytoscape.ding.customgraphics.NullCustomGraphics,0,[ Remove Graphics ]," type="string"/>
      <att name="NODE_CUSTOMGRAPHICS_7" value="org.cytoscape.ding.customgraphics.NullCustomGraphics,0,[ Remove Graphics ]," type="string"/>
      <att name="NODE_CUSTOMGRAPHICS_SIZE_5" value="0.0" type="string"/>
      <att name="NODE_LABEL_TRANSPARENCY" value="255" type="string"/>
      <att name="NODE_CUSTOMGRAPHICS_POSITION_9" value="C,C,c,0.00,0.00" type="string"/>
      <att name="NODE_CUSTOMGRAPHICS_2" value="org.cytoscape.ding.customgraphics.NullCustomGraphics,0,[ Remove Graphics ]," type="string"/>
      <att name="NODE_CUSTOMGRAPHICS_1" value="org.cytoscape.ding.customgraphics.NullCustomGraphics,0,[ Remove Graphics ]," type="string"/>
      <att name="NODE_CUSTOMGRAPHICS_SIZE_9" value="0.0" type="string"/>
      <att name="NODE_CUSTOMGRAPHICS_POSITION_6" value="C,C,c,0.00,0.00" type="string"/>
      <att name="NODE_CUSTOMGRAPHICS_6" value="org.cytoscape.ding.customgraphics.NullCustomGraphics,0,[ Remove Graphics ]," type="string"/>
      <att name="NODE_LABEL_FONT_SIZE" value="12" type="string"/>
      <att name="NODE_CUSTOMGRAPHICS_9" value="org.cytoscape.ding.customgraphics.NullCustomGraphics,0,[ Remove Graphics ]," type="string"/>
      <att name="NODE_TRANSPARENCY" value="255" type="string"/>
      <att name="NODE_SELECTED_PAINT" value="#FFFF00" type="string"/>
      <att name="NODE_CUSTOMGRAPHICS_POSITION_5" value="C,C,c,0.00,0.00" type="string"/>
      <att name="NODE_CUSTOMGRAPHICS_SIZE_4" value="0.0" type="string"/>
      <att name="NODE_LABEL_POSITION" value="C,C,c,0.00,0.00" type="string"/>
      <att name="NODE_CUSTOMGRAPHICS_SIZE_1" value="0.0" type="string"/>
    </graphics>
  </node>
  <node id="270" label="Node 2">
    <att name="shared name" value="Node 2" type="string"/>
    <att name="name" value="Node 2" type="string"/>
    <att name="selected" value="0" type="boolean"/>
    <att name="isExcludedFromPaths" value="0" type="boolean"/>
    <att name="value" value="1.0" type="real"/>
    <att name="psfc.level" value="1" type="integer"/>
    <att name="psf_l2" value="2.0" type="real"/>
    <att name="psf_l3" value="2.0" type="real"/>
    <att name="psf_l0" value="2.0" type="real"/>
    <att name="psf_l1" value="2.0" type="real"/>
    <att name="psf_final" value="2.0" type="real"/>
    <att name="isInPath" value="0" type="boolean" cy:hidden="1"/>
    <graphics fill="#FFFFFF" w="50.0" y="-57.0" z="0.0" h="30.0" type="ROUND_RECTANGLE" outline="#669900" width="2.0" x="-250.0">
      <att name="NODE_CUSTOMGRAPHICS_SIZE_7" value="0.0" type="string"/>
      <att name="NODE_NESTED_NETWORK_IMAGE_VISIBLE" value="true" type="string"/>
      <att name="NODE_CUSTOMGRAPHICS_POSITION_7" value="C,C,c,0.00,0.00" type="string"/>
      <att name="NODE_TOOLTIP" value="" type="string"/>
      <att name="NODE_DEPTH" value="0.0" type="string"/>
      <att name="NODE_CUSTOMGRAPHICS_POSITION_8" value="C,C,c,0.00,0.00" type="string"/>
      <att name="NODE_BORDER_TRANSPARENCY" value="255" type="string"/>
      <att name="NODE_CUSTOMGRAPHICS_3" value="org.cytoscape.ding.customgraphics.NullCustomGraphics,0,[ Remove Graphics ]," type="string"/>
      <att name="NODE_CUSTOMGRAPHICS_8" value="org.cytoscape.ding.customgraphics.NullCustomGraphics,0,[ Remove Graphics ]," type="string"/>
      <att name="NODE_CUSTOMGRAPHICS_POSITION_1" value="C,C,c,0.00,0.00" type="string"/>
      <att name="NODE_VISIBLE" value="true" type="string"/>
      <att name="NODE_LABEL_WIDTH" value="200.0" type="string"/>
      <att name="NODE_LABEL_COLOR" value="#000000" type="string"/>
      <att name="NODE_CUSTOMGRAPHICS_POSITION_4" value="C,C,c,0.00,0.00" type="string"/>
      <att name="NODE_BORDER_STROKE" value="SOLID" type="string"/>
      <att name="NODE_CUSTOMGRAPHICS_POSITION_2" value="C,C,c,0.00,0.00" type="string"/>
      <att name="NODE_SELECTED" value="false" type="string"/>
      <att name="NODE_CUSTOMGRAPHICS_POSITION_3" value="C,C,c,0.00,0.00" type="string"/>
      <att name="NODE_LABEL" value="Node 2" type="string"/>
      <att name="NODE_CUSTOMGRAPHICS_4" value="org.cytoscape.ding.customgraphics.NullCustomGraphics,0,[ Remove Graphics ]," type="string"/>
      <att name="NODE_CUSTOMGRAPHICS_SIZE_6" value="0.0" type="string"/>
      <att name="NODE_CUSTOMGRAPHICS_SIZE_2" value="0.0" type="string"/>
      <att name="NODE_LABEL_FONT_FACE" value="SansSerif.plain,plain,12" type="string"/>
      <att name="NODE_CUSTOMGRAPHICS_SIZE_3" value="0.0" type="string"/>
      <att name="NODE_CUSTOMGRAPHICS_SIZE_8" value="0.0" type="string"/>
      <att name="NODE_CUSTOMGRAPHICS_5" value="org.cytoscape.ding.customgraphics.NullCustomGraphics,0,[ Remove Graphics ]," type="string"/>
      <att name="NODE_CUSTOMGRAPHICS_7" value="org.cytoscape.ding.customgraphics.NullCustomGraphics,0,[ Remove Graphics ]," type="string"/>
      <att name="NODE_CUSTOMGRAPHICS_SIZE_5" value="0.0" type="string"/>
      <att name="NODE_LABEL_TRANSPARENCY" value="255" type="string"/>
      <att name="NODE_CUSTOMGRAPHICS_POSITION_9" value="C,C,c,0.00,0.00" type="string"/>
      <att name="NODE_CUSTOMGRAPHICS_2" value="org.cytoscape.ding.customgraphics.NullCustomGraphics,0,[ Remove Graphics ]," type="string"/>
      <att name="NODE_CUSTOMGRAPHICS_1" value="org.cytoscape.ding.customgraphics.NullCustomGraphics,0,[ Remove Graphics ]," type="string"/>
      <att name="NODE_CUSTOMGRAPHICS_SIZE_9" value="0.0" type="string"/>
      <att name="NODE_CUSTOMGRAPHICS_POSITION_6" value="C,C,c,0.00,0.00" type="string"/>
      <att name="NODE_CUSTOMGRAPHICS_6" value="org.cytoscape.ding.customgraphics.NullCustomGraphics,0,[ Remove Graphics ]," type="string"/>
      <att name="NODE_LABEL_FONT_SIZE" value="12" type="string"/>
      <att name="NODE_CUSTOMGRAPHICS_9" value="org.cytoscape.ding.customgraphics.NullCustomGraphics,0,[ Remove Graphics ]," type="string"/>
      <att name="NODE_TRANSPARENCY" value="255" type="string"/>
      <att name="NODE_SELECTED_PAINT" value="#FFFF00" type="string"/>
      <att name="NODE_CUSTOMGRAPHICS_POSITION_5" value="C,C,c,0.00,0.00" type="string"/>
      <att name="NODE_CUSTOMGRAPHICS_SIZE_4" value="0.0" type="string"/>
      <att name="NODE_LABEL_POSITION" value="C,C,c,0.00,0.00" type="string"/>
      <att name="NODE_CUSTOMGRAPHICS_SIZE_1" value="0.0" type="string"/>
    </graphics>
  </node>
  <node id="267" label="Node 1">
    <att name="shared name" value="Node 1" type="string"/>
    <att name="name" value="Node 1" type="string"/>
    <att name="selected" value="0" type="boolean"/>
    <att name="isExcludedFromPaths" value="0" type="boolean"/>
    <att name="value" value="1.0" type="real"/>
    <att name="psfc.level" value="0" type="integer"/>
    <att name="psf_l2" value="1.0" type="real"/>
    <att name="psf_l3" value="1.0" type="real"/>
    <att name="psf_l0" value="1.0" type="real"/>
    <att name="psf_l1" value="1.0" type="real"/>
    <att name="psf_final" value="1.0" type="real"/>
    <att name="isInPath" value="0" type="boolean" cy:hidden="1"/>
    <graphics fill="#FFFFFF" w="50.0" y="-57.0" z="0.0" h="30.0" type="ROUND_RECTANGLE" outline="#669900" width="2.0" x="-350.0">
      <att name="NODE_CUSTOMGRAPHICS_SIZE_7" value="0.0" type="string"/>
      <att name="NODE_NESTED_NETWORK_IMAGE_VISIBLE" value="true" type="string"/>
      <att name="NODE_CUSTOMGRAPHICS_POSITION_7" value="C,C,c,0.00,0.00" type="string"/>
      <att name="NODE_TOOLTIP" value="" type="string"/>
      <att name="NODE_DEPTH" value="0.0" type="string"/>
      <att name="NODE_CUSTOMGRAPHICS_POSITION_8" value="C,C,c,0.00,0.00" type="string"/>
      <att name="NODE_BORDER_TRANSPARENCY" value="255" type="string"/>
      <att name="NODE_CUSTOMGRAPHICS_3" value="org.cytoscape.ding.customgraphics.NullCustomGraphics,0,[ Remove Graphics ]," type="string"/>
      <att name="NODE_CUSTOMGRAPHICS_8" value="org.cytoscape.ding.customgraphics.NullCustomGraphics,0,[ Remove Graphics ]," type="string"/>
      <att name="NODE_CUSTOMGRAPHICS_POSITION_1" value="C,C,c,0.00,0.00" type="string"/>
      <att name="NODE_VISIBLE" value="true" type="string"/>
      <att name="NODE_LABEL_WIDTH" value="200.0" type="string"/>
      <att name="NODE_LABEL_COLOR" value="#000000" type="string"/>
      <att name="NODE_CUSTOMGRAPHICS_POSITION_4" value="C,C,c,0.00,0.00" type="string"/>
      <att name="NODE_BORDER_STROKE" value="SOLID" type="string"/>
      <att name="NODE_CUSTOMGRAPHICS_POSITION_2" value="C,C,c,0.00,0.00" type="string"/>
      <att name="NODE_SELECTED" value="false" type="string"/>
      <att name="NODE_CUSTOMGRAPHICS_POSITION_3" value="C,C,c,0.00,0.00" type="string"/>
      <att name="NODE_LABEL" value="Node 1" type="string"/>
      <att name="NODE_CUSTOMGRAPHICS_4" value="org.cytoscape.ding.customgraphics.NullCustomGraphics,0,[ Remove Graphics ]," type="string"/>
      <att name="NODE_CUSTOMGRAPHICS_SIZE_6" value="0.0" type="string"/>
      <att name="NODE_CUSTOMGRAPHICS_SIZE_2" value="0.0" type="string"/>
      <att name="NODE_LABEL_FONT_FACE" value="SansSerif.plain,plain,12" type="string"/>
      <att name="NODE_CUSTOMGRAPHICS_SIZE_3" value="0.0" type="string"/>
      <att name="NODE_CUSTOMGRAPHICS_SIZE_8" value="0.0" type="string"/>
      <att name="NODE_CUSTOMGRAPHICS_5" value="org.cytoscape.ding.customgraphics.NullCustomGraphics,0,[ Remove Graphics ]," type="string"/>
      <att name="NODE_CUSTOMGRAPHICS_7" value="org.cytoscape.ding.customgraphics.NullCustomGraphics,0,[ Remove Graphics ]," type="string"/>
      <att name="NODE_CUSTOMGRAPHICS_SIZE_5" value="0.0" type="string"/>
      <att name="NODE_LABEL_TRANSPARENCY" value="255" type="string"/>
      <att name="NODE_CUSTOMGRAPHICS_POSITION_9" value="C,C,c,0.00,0.00" type="string"/>
      <att name="NODE_CUSTOMGRAPHICS_2" value="org.cytoscape.ding.customgraphics.NullCustomGraphics,0,[ Remove Graphics ]," type="string"/>
      <att name="NODE_CUSTOMGRAPHICS_1" value="org.cytoscape.ding.customgraphics.NullCustomGraphics,0,[ Remove Graphics ]," type="string"/>
      <att name="NODE_CUSTOMGRAPHICS_SIZE_9" value="0.0" type="string"/>
      <att name="NODE_CUSTOMGRAPHICS_POSITION_6" value="C,C,c,0.00,0.00" type="string"/>
      <att name="NODE_CUSTOMGRAPHICS_6" value="org.cytoscape.ding.customgraphics.NullCustomGraphics,0,[ Remove Graphics ]," type="string"/>
      <att name="NODE_LABEL_FONT_SIZE" value="12" type="string"/>
      <att name="NODE_CUSTOMGRAPHICS_9" value="org.cytoscape.ding.customgraphics.NullCustomGraphics,0,[ Remove Graphics ]," type="string"/>
      <att name="NODE_TRANSPARENCY" value="255" type="string"/>
      <att name="NODE_SELECTED_PAINT" value="#FFFF00" type="string"/>
      <att name="NODE_CUSTOMGRAPHICS_POSITION_5" value="C,C,c,0.00,0.00" type="string"/>
      <att name="NODE_CUSTOMGRAPHICS_SIZE_4" value="0.0" type="string"/>
      <att name="NODE_LABEL_POSITION" value="C,C,c,0.00,0.00" type="string"/>
      <att name="NODE_CUSTOMGRAPHICS_SIZE_1" value="0.0" type="string"/>
    </graphics>
  </node>
  <edge id="288" label="Node 3 (interaction) Node 2" source="273" target="270" cy:directed="1">
    <att name="shared name" value="Node 3 (interaction) Node 2" type="string"/>
    <att name="shared interaction" value="interaction" type="string"/>
    <att name="name" value="Node 3 (interaction) Node 2" type="string"/>
    <att name="selected" value="0" type="boolean"/>
    <att name="interaction" value="interaction" type="string"/>
    <att name="type" value="inhibition" type="string"/>
    <att name="psf_l0" value="1.0" type="real"/>
    <att name="psf_l1" value="1.0" type="real"/>
    <att name="psf_l2" value="1.0" type="real"/>
    <att name="psf_l3" value="1.0" type="real"/>
    <att name="isInPath" value="0" type="boolean" cy:hidden="1"/>
    <graphics fill="#404040" width="1.0">
      <att name="EDGE_LABEL_COLOR" value="#000000" type="string"/>
      <att name="EDGE_LABEL_TRANSPARENCY" value="255" type="string"/>
      <att name="EDGE_SOURCE_ARROW_SELECTED_PAINT" value="#FFFF00" type="string"/>
      <att name="EDGE_LABEL" value="1.0" type="string"/>
      <att name="EDGE_TRANSPARENCY" value="255" type="string"/>
      <att name="EDGE_TARGET_ARROW_SELECTED_PAINT" value="#FFFF00" type="string"/>
      <att name="EDGE_STROKE_SELECTED_PAINT" value="#FF0000" type="string"/>
      <att name="EDGE_SELECTED" value="false" type="string"/>
      <att name="EDGE_LABEL_FONT_FACE" value="SansSerif.plain,plain,16" type="string"/>
      <att name="EDGE_SOURCE_ARROW_SHAPE" value="NONE" type="string"/>
      <att name="EDGE_LABEL_FONT_SIZE" value="16" type="string"/>
      <att name="EDGE_VISIBLE" value="true" type="string"/>
      <att name="EDGE_SOURCE_ARROW_UNSELECTED_PAINT" value="#000000" type="string"/>
      <att name="EDGE_TOOLTIP" value="interaction" type="string"/>
      <att name="EDGE_TARGET_ARROW_UNSELECTED_PAINT" value="#000000" type="string"/>
      <att name="EDGE_CURVED" value="true" type="string"/>
      <att name="EDGE_LINE_TYPE" value="SOLID" type="string"/>
      <att name="EDGE_TARGET_ARROW_SHAPE" value="T" type="string"/>
    </graphics>
  </edge>
  <edge id="285" label="Node 3 (interaction) Node 4" source="273" target="276" cy:directed="1">
    <att name="shared name" value="Node 3 (interaction) Node 4" type="string"/>
    <att name="shared interaction" value="interaction" type="string"/>
    <att name="name" value="Node 3 (interaction) Node 4" type="string"/>
    <att name="selected" value="0" type="boolean"/>
    <att name="interaction" value="interaction" type="string"/>
    <att name="type" value="activation" type="string"/>
    <att name="psf_l0" value="1.0" type="real"/>
    <att name="psf_l1" value="1.0" type="real"/>
    <att name="psf_l2" value="1.0" type="real"/>
    <att name="psf_l3" value="4.0" type="real"/>
    <att name="isInPath" value="0" type="boolean" cy:hidden="1"/>
    <graphics fill="#404040" width="1.0">
      <att name="EDGE_LABEL_COLOR" value="#000000" type="string"/>
      <att name="EDGE_LABEL_TRANSPARENCY" value="255" type="string"/>
      <att name="EDGE_SOURCE_ARROW_SELECTED_PAINT" value="#FFFF00" type="string"/>
      <att name="EDGE_LABEL" value="4.0" type="string"/>
      <att name="EDGE_TRANSPARENCY" value="255" type="string"/>
      <att name="EDGE_TARGET_ARROW_SELECTED_PAINT" value="#FFFF00" type="string"/>
      <att name="EDGE_STROKE_SELECTED_PAINT" value="#FF0000" type="string"/>
      <att name="EDGE_SELECTED" value="false" type="string"/>
      <att name="EDGE_LABEL_FONT_FACE" value="SansSerif.plain,plain,16" type="string"/>
      <att name="EDGE_SOURCE_ARROW_SHAPE" value="NONE" type="string"/>
      <att name="EDGE_LABEL_FONT_SIZE" value="16" type="string"/>
      <att name="EDGE_VISIBLE" value="true" type="string"/>
      <att name="EDGE_SOURCE_ARROW_UNSELECTED_PAINT" value="#000000" type="string"/>
      <att name="EDGE_TOOLTIP" value="interaction" type="string"/>
      <att name="EDGE_TARGET_ARROW_UNSELECTED_PAINT" value="#000000" type="string"/>
      <att name="EDGE_CURVED" value="true" type="string"/>
      <att name="EDGE_LINE_TYPE" value="SOLID" type="string"/>
      <att name="EDGE_TARGET_ARROW_SHAPE" value="DELTA" type="string"/>
    </graphics>
  </edge>
  <edge id="282" label="Node 2 (interaction) Node 3" source="270" target="273" cy:directed="1">
    <att name="shared name" value="Node 2 (interaction) Node 3" type="string"/>
    <att name="shared interaction" value="interaction" type="string"/>
    <att name="name" value="Node 2 (interaction) Node 3" type="string"/>
    <att name="selected" value="0" type="boolean"/>
    <att name="interaction" value="interaction" type="string"/>
    <att name="type" value="activation" type="string"/>
    <att name="psf_l0" value="1.0" type="real"/>
    <att name="psf_l1" value="1.0" type="real"/>
    <att name="psf_l2" value="3.0" type="real"/>
    <att name="psf_l3" value="3.0" type="real"/>
    <att name="isInPath" value="0" type="boolean" cy:hidden="1"/>
    <graphics fill="#404040" width="1.0">
      <att name="EDGE_LABEL_COLOR" value="#000000" type="string"/>
      <att name="EDGE_LABEL_TRANSPARENCY" value="255" type="string"/>
      <att name="EDGE_SOURCE_ARROW_SELECTED_PAINT" value="#FFFF00" type="string"/>
      <att name="EDGE_LABEL" value="3.0" type="string"/>
      <att name="EDGE_TRANSPARENCY" value="255" type="string"/>
      <att name="EDGE_TARGET_ARROW_SELECTED_PAINT" value="#FFFF00" type="string"/>
      <att name="EDGE_STROKE_SELECTED_PAINT" value="#FF0000" type="string"/>
      <att name="EDGE_SELECTED" value="false" type="string"/>
      <att name="EDGE_LABEL_FONT_FACE" value="SansSerif.plain,plain,16" type="string"/>
      <att name="EDGE_SOURCE_ARROW_SHAPE" value="NONE" type="string"/>
      <att name="EDGE_LABEL_FONT_SIZE" value="16" type="string"/>
      <att name="EDGE_VISIBLE" value="true" type="string"/>
      <att name="EDGE_SOURCE_ARROW_UNSELECTED_PAINT" value="#000000" type="string"/>
      <att name="EDGE_TOOLTIP" value="interaction" type="string"/>
      <att name="EDGE_TARGET_ARROW_UNSELECTED_PAINT" value="#000000" type="string"/>
      <att name="EDGE_CURVED" value="true" type="string"/>
      <att name="EDGE_LINE_TYPE" value="SOLID" type="string"/>
      <att name="EDGE_TARGET_ARROW_SHAPE" value="DELTA" type="string"/>
    </graphics>
  </edge>
  <edge id="279" label="Node 1 (interaction) Node 2" source="267" target="270" cy:directed="1">
    <att name="shared name" value="Node 1 (interaction) Node 2" type="string"/>
    <att name="shared interaction" value="interaction" type="string"/>
    <att name="name" value="Node 1 (interaction) Node 2" type="string"/>
    <att name="selected" value="0" type="boolean"/>
    <att name="interaction" value="interaction" type="string"/>
    <att name="type" value="activation" type="string"/>
    <att name="psf_l0" value="1.0" type="real"/>
    <att name="psf_l1" value="2.0" type="real"/>
    <att name="psf_l2" value="2.0" type="real"/>
    <att name="psf_l3" value="2.0" type="real"/>
    <att name="isInPath" value="0" type="boolean" cy:hidden="1"/>
    <graphics fill="#404040" width="1.0">
      <att name="EDGE_LABEL_COLOR" value="#000000" type="string"/>
      <att name="EDGE_LABEL_TRANSPARENCY" value="255" type="string"/>
      <att name="EDGE_SOURCE_ARROW_SELECTED_PAINT" value="#FFFF00" type="string"/>
      <att name="EDGE_LABEL" value="2.0" type="string"/>
      <att name="EDGE_TRANSPARENCY" value="255" type="string"/>
      <att name="EDGE_TARGET_ARROW_SELECTED_PAINT" value="#FFFF00" type="string"/>
      <att name="EDGE_STROKE_SELECTED_PAINT" value="#FF0000" type="string"/>
      <att name="EDGE_SELECTED" value="false" type="string"/>
      <att name="EDGE_LABEL_FONT_FACE" value="SansSerif.plain,plain,16" type="string"/>
      <att name="EDGE_SOURCE_ARROW_SHAPE" value="NONE" type="string"/>
      <att name="EDGE_LABEL_FONT_SIZE" value="16" type="string"/>
      <att name="EDGE_VISIBLE" value="true" type="string"/>
      <att name="EDGE_SOURCE_ARROW_UNSELECTED_PAINT" value="#000000" type="string"/>
      <att name="EDGE_TOOLTIP" value="interaction" type="string"/>
      <att name="EDGE_TARGET_ARROW_UNSELECTED_PAINT" value="#000000" type="string"/>
      <att name="EDGE_CURVED" value="true" type="string"/>
      <att name="EDGE_LINE_TYPE" value="SOLID" type="string"/>
      <att name="EDGE_TARGET_ARROW_SHAPE" value="DELTA" type="string"/>
    </graphics>
  </edge>
</graph>
